# Supplementary material for: Clinical Burden and Healthcare Utilization Associated with Hospitalizations of RSV-Infected Polish Children During the 2022/23 Season
Source: Viruses. 2025 Dec 30;18(1):60. doi: 10.3390/v18010060 (PMC12846529; doi:10.3390/v18010060)
Supplement: Supplementary file 1 [file viruses-18-00060-s001.zip]

Archive with 1 entries (1 files):
- viruses-3993611-supplementary.pdf
